# Supplementary material for: Unique secreted–surface protein complex of Lactobacillus rhamnosus, identified by phage display
Source: Microbiologyopen. 2012 Dec 11;2(1):1–17. doi: 10.1002/mbo3.53 (PMC3584209; doi:10.1002/mbo3.53)
Supplement: Supplementary file 2 [file mbo30002-0001-SD2.txt]

Supporting Information 
Table S1. Bacterial strains  
Strain Genotype/comment Reference
Escherichia coli TG1 supE thi-1 Δ(lac-proAB) 
Δ(mcrBhsdSM)5 (rK– mK–)[F´traD36 
proABlacIqZΔM15]
Zymo 
E. coli K1978 TG1//pDJ08 This study
E. coli K1981 TG1//pYW01 This study
E. coli K2089 TG1//pSpcAS This study
E. coli K2090 TG1//pSpcAA This study
E. coli K2208 TG1//pMBP-SpcAA1 This study
E. coli K2232 TG1//pSpcBN1 This study
E. coli K2233 TG1//pSpcBN2 This study
Lactococcus lactis 
MG1363
NCDO(prophage-cured) (Gasson, 1983)
Lactobacillus rhamnosus 
HN001 
Wild-type (Prasad et al., 1998)
Lb.rhamnosus L002 HN001 rpsL(Smr) FonterraResearch 
and Development 
Centre (FRDC)
 
Lb.rhamnosus L024 HN001 rpsL(Smr) ΔspcA::Tetr This study
Lb.rhamnosus L003 HN001 welE::Emr (insertion mutant) FRDC
 
Lb.rhamnosus L006 HN001 rpsL(Smr) ΔdltD::Tetr (marker 
replacement mutant)
FRDC
 
Lb.rhamnosus GG ATCC53103; Wild-type (Kankainen et al., 
2009; Morita et al., 
2009)
Lb.plantarumWCFS1 Wild type (Kleerebezemet al., 
2003)
  Table S2. Plasmids and phage
Plasmids Description Resistance Reference
pAK100  Phage displayvector Chloramphenicol (Krebber et al., 
1996)
pJARA144 pPSP2 Δrom(high 
copynumber variant)
Ampicillin  (Beekwilder et al., 
1999); J. Rakonjac, 
unpublished
pDJ01 Bacterial secretome-
selective phage 
displayvector 
containingColE1 
origin of replication
Chloramphenicol (Jankovic et al., 
2007)
pDJ08 pDJ01 containing
signal sequence
Chloramphenicol This work
pGZ119EH Cloningvector 
containingColD
origin of replication
Chloramphenicol (Lessl et al., 1992)
pYW01 Phage displayvector 
containingColD1 
origin of replication
Chloramphenicol This work
pSpcAS pDJ01::SpcA(1-199) Chloramphenicol This work
pSpcAA pYW01::SpcA(1-
376)
Chloramphenicol This work
pMal-c2X Expression vector for 
construction of N-
terminal MBPfusions
Ampicillin New England 
Biolabs
pMBP-SpcAA1 pMBP-
c2X::SpcA(117-309) 
Ampicillin This work
pFRC027 Ashuttlevectorfor 
marker-replacement 
mutagenesis in Lb. 
rhamnosus HN001
Tetracycline 
Erythromycin RpsL 
wild-type 
(Streptomycin 
sensitive)
FRDCunpublished
pSpcANKO pFRC027-derived 
knock-out construct 
for deletion of spcA
(Fig. S2)
Tetracycline 
Erythromycin RpsL 
wild-type 
(Streptomycin 
sensitive)
This work
 
  Table S3. Oligonucleotides 
Name Sequence Restrictionsite Application
pDJ01F03 ATGTTGCTGTTGATTCTTCA  sequencing
pDJ01R02 CCGGAAACGTCACCAATGA
A 
 sequencing
pDJ01F01 CCGCCGAATCCCGGAAGAG
CTGCAGCATGATGAAATTC 
EarI cloning
pJARA144R02 GCCGCCATGCATGGGCCATG
GCCAT 
NsiI cloning
pWW37 CCGGAATTCAATAACCCAGA
GCCGGAAGC 
EcoRI cloning
pWW50 AAAACTGCAGCTATTATTTT
GGATCCATAAAACTAAAAC
G 
PstI cloning
pWW18
 
AAGGAAAAAAGCGGCCGCG
CTGCCGGTGTCCTCAAAGG 
NotI cloning
pWW19
 
CAATTCCCATGGAGATCTCT
CGAGCCATACCCTCCAAACT
TCAGTG 
NcoI cloning
pWW20
 
AATGCCCTAGGGTCGACCCC
GGGTTTTACTGATGCCCCAA
CCGG 
SalI cloning
pWW21 GGACTAGTGGACGGTAAAA
ACTCACGCCC 
SpeI cloning
 
  Supplementary Figures 
 
 
 
FigureS1. Theplasmid profiles overthreerounds of affinity-screening (panning)
of theHN001 phagedisplay library using HN001 as bait. Lanes: pYW01, 
replicativeform (covalentlyclosed circulardouble-stranded DNA; cccDNA) ofthe 
phagemid vector pYW01 usedto construct thephagedisplaylibrary; Round I; Round 
II; Round III; purified pools of the recombinant library(cccDNA)after indicated 
rounds ofpanning. Three black arrows indicate theDNA bands of enriched 
phagemids. 
. 
  A                                                                        C
                            
B
 
 
Figure S2. Construction of the HN001 ΔspcAmutant. A) Vectorused forconstructionof
doublecross-over mutant. B) Map of the spcAdeletion mutant andthe wild-type spcAlocus
in HN001. C) Confirmation Southern blotting using upstream and downstream probes
(indicatedin B). 
The deletion mutant was constructed by marker replacement (double-crossover), in 
which a (Tetr) marker replaced the 5’ moiety (spcAN; ~0.6 kbp) of spcA gene via 
homologous recombination. This deletion eliminates production of SpcA due to 
deletion of its promoter and the lack of translational start downstream of Tetr-
encoding gene. The 3’ end ofspcA (3’ 180 nucleotides) and the downstream DNA 
had not been sequenced at the time when the knock-out mutant was made, however 
the subsequent genomesequencingofHN001 showed that no CDS follows spcA in
the same transcriptional direction, and that an IS5-likesequence, which is present in 
the genome in multiple copies, is inserted into the 5’ end of spcA gene in such 
orientation that the transposase gene is transcribed from the complementary strand 
and therefore in the oppositeorientation relative to spcA. Hence, no polareffect on othergenes was possible in this mutant.  Briefly, two homologous fragments flanking 
the 5’ end of spcA were amplified by PCR using tailed primers that included 
appropriate restriction sites (Supporting information, Table S3) and chromosomal 
HN001 DNA as a template. The two PCR products, upstream and downstream, 
cleaved with NotI-NcoI and SalI-SpeI, respectively, were sequentially inserted into 
the Lactobacillus rhamnosus HN001-specific replacement vector pFRC027 NotI-
NcoI and SalI-SpeI sites flanking the Tetr marker, to obtain the SpcA replacement 
recombinant plasmid pSpcANKO (A). Vector pFRC027 and its derivatives cannot be 
maintained in E. coli, thereforeconstruction ofthe pSPCANKO had to becarried out 
in Lactococcus lactis laboratory strain MG1363.  The recombinant plasmid was 
confirmed byDNA sequencing. In addition to Tetr marker, thevector pFRC027 also
has an erythromycin-resistance (Emr) marker and a wild-type rpsL gene from Lb. 
gasseri DSM20243 that confers dominant streptomycin-sensitive (Sms) phenotypeto 
transformed HN001 rpsL (Smr) host, and which allows positive selection of double 
cross-overoftheTetr marker flanked byinserted sequences which is accompanied by
the loss oftheplasmid backbone. The recombinant plasmid was electroporated into L. 
rhamnosus HN001 rpsL (Smr), a spontaneous streptomycin-resistant mutant of
HN001. The electro-competent cells wereprepared and electroporated according to a 
previously reported protocol (Varmanen et al., 1998). The erythromycin resistant 
transformants ofHN001 rpsL (Smr) strain wereselected and the colonies wereused to 
inoculate MRS broth containingboth Tet and Sm, to select for Tetr and SmS double-
crossover recombinants in which, the Tetr-encodinggene replaced the spcA sequence 
(B), whereas the plasmid backbonecarryingdominant wild-typerpsL (Sms) genewas 
lost. Bacteria were further replica-plated on Em-containing MRS agar plates to 
confirm the loss of Emr marker and hence the loss of the plasmid backbone. Ems 
clones were analysed by diagnostic PCR and Southern blotting (C) to confirm the 
correct geneticreplacement. 
 
   
 
FigureS3. Theplasmid profiles overfourrounds ofaffinity-screening (panning)
of the HN001 phagedisplay library using purified MBP-SpcA fusionprotein as 
bait.  The panning was carried out over four rounds of affinity selection and 
amplification (I to IV) to enrich the specific binders. From the second to the fourth 
rounds of panning, MBP and BSA were also included as control baits. pYW01
represents thephagemid used to construct thephagedisplaylibrary. 
  Supplementary Experimental Procedures 
Genomic DNA purification from L. rhamnosus HN001 
Chromosomal DNA was isolated from L. rhamnosus HN001 based on a slightly
modified protocol (Prasad et al., 1998). 20 ml of stationary HN001 culture was 
prepared byadding1% (v/v)inoculum (frozen stationaryculture) to 20 ml ofMRS 
broth and incubatingat 37 ℃ anaerobically for about 18 h. Cells were obtained by
centrifugation at 6000 x gat room temperaturefor 10 minand resuspended in 20ml
ofpre-warmed MRS broth. Theculture was then incubated at 37 ℃in a waterbath for 
anothertwo hours. After incubation, cells werepelleted bycentrifugation at 6000 x g 
for10 min and washed twicewith 4 ml of Buffer A (50 mM NaCl, 30 mM Tris, pH 
8.0, 5 mM EDTA). Cell pellet was then resuspended in 0.5 ml of Buffer B [25% 
sucrose, 50 mM Tris pH 8.0, 1mM EDTA, Lysozyme(20 mgml-1), Mutanolysin (20 
µgml-1)].  This reaction was carried out at 37 ℃ for1 h. To stop the reaction, 0.5 ml 
of 0.25 M EDTA pH8.0 was added and the mixture was incubated at room 
temperature for 5 min. After that, 200 µl of20%(w/v) SDS was added to lyse the 
cells and the mixture was incubated at 65 ℃ for up to 90 min until the solution
became relatively clear. To degrade proteins, 20 µl of proteinase K (20 mg ml-1 in
H2O) was added and the reaction was incubated at 65 ℃ for 15 min. Then equal 
volume ofphenol/chloroform (1:1) solution was added to the cell lysate and mixed
thoroughly. After incubation at room temperature for 5 minutes, the mixture was 
centrifuged at 4000 x g for10 min. Theaqueous phasecontaining DNA was collected 
carefully to minimise the protein contamination at the interface. This 
phenol/chloroform extraction was repeated for another 2 - 3 times until protein at 
interfacewas minimal. To eliminate RNA contamination, DNase-free RNase(Roche) 
was added up to final concentration of100 µgml-1 and the mixturewas incubated at 
37 ℃for30 min. Afterthat, phenol/chloroform extraction was performed 3 -4 times
and aqueous phase containing chromosomal DNA was collected. To precipitate 
chromosomal DNA, two volumes of cold 95% (v/v) ethanol were added and the 
mixture was incubated at 4 ℃ overnight. DNA pellet was then obtained by
centrifugation at 14100 x gfor20 min, washed with 70% (v/v)cold ethanol and air 
dried at room temperature. Finally, DNA pellet was resuspended and dissolved in 10 
mM Tris-HCl pH 8.0 at 4 ℃overnight.  
References 
Beekwilder, J., Rakonjac, J., Jongsma, M., and Bosch, D. (1999). Aphagemid vector using
the E-coliphage shockpromoter facilitates phage displayof toxic proteins. Gene 228, 
23-31. 
Gasson, M.J. (1983). Plasmid complements of Streptococcus lactis NCDO 712 and other
lactic streptococci after protoplast-induced curing. J Bacteriol 154, 1-9. 
Jankovic, D., Collett, M.A., Lubbers, M.W., and Rakonjac, J. (2007). Direct selection and
phage displayof aGram-positive secretome. Genome Biol 8, R266.
Kankainen, M., Paulin, L., Tynkkynen, S., von Ossowski, I., Reunanen, J., Partanen, P.,
Satokari, R., Vesterlund, S., Hendrickx, A.P., Lebeer,S., et al. (2009). Comparative
genomic analysis of Lactobacillus rhamnosus GG reveals pili containing a human-
mucus bindingprotein. Proc NatlAcad Sci US A106, 17193-17198. 
Kleerebezem, M., Boekhorst, J., van Kranenburg, R., Molenaar, D., Kuipers, O.P., Leer, R.,
Tarchini, R., Peters, S.A., Sandbrink, H.M., Fiers, M.W., et al. (2003). Complete 
genome sequence of Lactobacillus plantarumWCFS1. Proc Natl Acad Sci US A100, 
1990-1995. 
Krebber, A., Burmester, J., and Pluckthun, A. (1996). Inclusion of an upstreamtranscriptional
terminator in phage displayvectors abolishes background expression of toxic fusions
with coat protein g3p. Gene178, 71-74. 
Lessl, M., Balzer, D., Lurz, R., and Waters, V.L. (1992). Dissection of IncP conjugative
plasmid transfer: definition of the transfer region Tra2 by mobilization of the Tra1
region in trans. J Bacteriol 174, 2493-2500.
Morita, H., Toh, H., Oshima, K., Murakami, M., Taylor, T.D., Igimi, S., and Hattori, M.
(2009). Complete genome sequenceofthe probioticLactobacillusrhamnosus ATCC
53103. J Bacteriol 191, 7630-7631. 
Prasad, J., Gill, H., Smart, J., and Gopal, P. (1998). Selection and characterisation of
Lactobacillus and Bifidobacterium strains for use as probiotics.  8: 993-1002. Int
Dairy J 8, 993-1002.
Varmanen, P., Rantanen, T., Palva, A., and Tynkkynen, S. (1998). Cloning and
characterization of a prolinase gene (pepR) from Lactobacillus rhamnosus. Appl
Environ Microbiol 64, 1831-1836. 
 
 
